# Supplementary material for: Data in support of proteomic and comparative genomic analysis reveal adaptability of Brassica napus to phosphorus-deficient stress
Source: Data Brief. 2015 Feb 12;3:67–70. doi: 10.1016/j.dib.2015.02.001 (PMC4510054; doi:10.1016/j.dib.2015.02.001)
Supplement: Supplementary file 1 — Supplementary data [file mmc1.xlsx]

## Sheet: Supplementary Table
	Table S1. List of the differential abundance proteins spots identified by MALDI-TOF/TOF-MS
	No.	Tissue	Genotype	Spots No. a	Accession Number	Protein name	Organisms	Number of peptides	Sequence coverage	Protein score	C.I.%	Mr(kDa)/ pI Theor. b	Mr(kDa)/pI Exp. c	Spots pattern d
	Defense and stress response
	1	Root	B104-2	A-U1	gi|297822801	Early dehydration-induced 13	Arabidopsis lyrata subsp. lyrata	9	0.3674	350	100	24.2/5.67	26.1/5.6
	2	Root	B104-2	A-U3	gi|15224803	aminocyclopropanecarboxylate oxidase 1	Arabidopsis thaliana	5	0.1871	143	100	35.5/6.17	33.6/6.1
	3	Root	B104-2	A-U6	gi|186701232	major latex-related protein	Capsella rubella	1	0.0927	89	99.897	17.6/5.68	16.7/6.3
	4	Root	B104-2	A-U7	gi|2204102	glutathione-S-transferase	B. juncea	8	0.5985	221	100	15.5/5.41	25.6/6.7
	5	Root	B104-2	A-U8	gi|31790097	glutathione-S-transferase 3	B. juncea	6	0.3286	183	100	24.1/6.40	25.5/7.2
	6	Root	B104-2	A-U9	gi|31790097	glutathione-S-transferase 3	B. juncea	11	0.4413	341	100	24.1/6.40	25.6/7.5
	7	Root	B104-2	A-D2	gi|297841831	bet v I allergen familly protein	Arabidopsis lyrata subsp. lyrata	4	0.2119	192	100	37.8/5.16	19.3/6.2
	8	Root	B104-2	A-D5	gi|3114705	superoxide dismutase	Raphanus Sativus	5	0.4481	216	100	23.8/5.96	24.1/6.4
	9	Root	Eyou Changjia	B-U1	gi|119655911	Thiol methyltransferase	B. rapa subsp. Chinenesis	2	0.1062	108	99.99	25.2/4.90	25.0/5.4
	10	Root	Eyou Changjia	B-U2	gi|297822801	Early dehydration-induced 13	Arabidopsis lyrata subsp. lyrata	9	0.3674	350	100	24.2/5.67	25.4/5.6
	11	Root	Eyou Changjia	B-U5	gi|75309777	S-adenosylmethioneine synthase 2	B. juncea	14	0.4529	484	100	43.3/5.37	45.3/5.9
	12	Root	Eyou Changjia	B-D5	gi|3114705	superoxide dismutase	Raphanus Sativus	5	0.4481	216	100	23.8/5.96	23.4/6.4
	13	Leaf	B104-2	C-U2	gi|15239735	thiazole biosynthetic enzyme	Arabidopsis thaliana	12	0.3782	472	100	36.8/5.82	38.0/5.8
	14	Leaf	B104-2	C-U6	gi|312837922	copper/zinc superoxide dismutase	B. rapa	4	0.4486	101	99.993	19.1/6.30	22.4/6.2
	15	Leaf	B104-2	C-U8	gi|15224581	glutathione S-transferase	Arabidopsis thaliana	10	0.4512	254	100	24.1/6.17	32.0/6.9
	16	Leaf	B104-2	C-U10	gi|312837928	manganese superoxide dismutase 1	B. rapa	10	0.6029	288	100	23.0/6.53	30.2/7.0
	17	Leaf	B104-2	C-D5	gi|297823981	hypothetical protein ARALYDRAFT_903342	Arabidopsis lyrata subsp. lyrata	14	0.4036	516	100	43.7/8.29	46.4/6.9
	18	Leaf	Eyou Changjia	D-U2	gi|15239735	thiazole biosynthetic enzyme	Arabidopsis thaliana	12	0.3782	472	100	36.8/5.82	37.9/5.8
	19	Leaf	Eyou Changjia	D-U9	gi|312837922	copper/zinc superoxide dismutase	B. rapa	4	0.4486	101	99.993	19.1/6.30	22.1/6.2
	20	Leaf	Eyou Changjia	D-U11	gi|15224581	glutathione S-transferase	Arabidopsis thaliana	10	0.4512	254	100	24.1/6.17	30.1/6.9
	21	Leaf	Eyou Changjia	D-U12	gi|2462929	glutathione transferase	Arabidopsis thaliana	9	0.4279	252	100	24.1/7.03	30.4/7.1
	22	Leaf	Eyou Changjia	D-U13	gi|2462929	glutathione transferase	Arabidopsis thaliana	5	0.2465	75	99.403	24.1/7.03	29.2/7.2
	23	Leaf	Eyou Changjia	D-D6	gi|4336756	catalase	B. juncea	22	0.5102	642	100	57.2/6.90	56.3/7.5
	24	Root	B104-2	E-U1	gi|119655911	Thiol methyltransferase	B. rapa subsp. Chinenesis	2	0.1062	108	99.99	25.2/4.90	25.0/5.3
	25	Root	B104-2	E-U2	gi|587086	ACC oxidase	B. oleracea	8	0.2906	85	99.688	36.6/5.05	38.5/5.2
	26	Root	B104-2	E-U3	gi|297822801	Earlydehydration-induced 13	Arabidopsis lyrata subsp. lyrata	9	0.3674	350	100	24.2/5.67	26.2/5.6
	27	Root	B104-2	E-U11	gi|253762014	peroxidase 21	B. rapa	11	0.5263	149	100	30.0/6.72	34.2/7.0
	28	Root	B104-2	E-U12	gi|31790097	glutathione-S-transferase 3	B. juncea	6	0.3286	183	100	24.1/6.40	24.2/7.2
	29	Root	Eyou Changjia	F-U1	gi|297822801	Early dehydration-induced 13	Arabidopsis lyrata subsp. lyrata	9	0.3674	350	100	24.2/5.67	25.6/5.7
	30	Root	Eyou Changjia	F-U2	gi|15235213	putative caffeoyl-CoA O-methyltransferase	Arabidopsis thaliana	12	0.5521	586	100	29.3/5.13	29.2/5.4
	31	Root	Eyou Changjia	F-U6	gi|45593261	prtative protein disulphide isomerase	B. napus var. napus	8	0.383	308	100	26.1/6.45	36.5/6.5
	32	Root	Eyou Changjia	F-U13	gi|4336754	catalase	B. juncea	23	0.5447	738	100	57.1/6.63	52.1/7.5
	33	Root	Eyou Changjia	F-D4	gi|240254000	Coproporphyrinogen III oxidase	Arabidopsis thaliana	13	0.3497	482	100	44.1/6.24	34.5/6.0
	34	Root	Eyou Changjia	F-D7	gi|18265381	ascorbate peroxidase	B. oleracea	11	0.62	588	100	27.8/5.49	26.4/6.4
	35	Leaf	B104-2	G-U3	gi|15239735	thiazole biosynthetic enzyme	Arabidopsis thaliana	12	0.3782	472	100	36.8/5.82	38.4/5.8
	36	Leaf	B104-2	G-U10	gi|3114705	superoxide dismutase	Raphanus salivus	5	0.4481	213	100	23.8/5.96	30.4/6.5
	37	Leaf	B104-2	G-D2	gi|312837922	copper/zinc superoxide dismutase	B. rapa	4	0.4486	101	99.993	19.1/6.30	22.5/6.2
	38	Leaf	B104-2	G-D4	gi|259122791	Ascorbate peroxidase	B. rapa subsp. Pekinensis	13	0.696	767	100	28.0/5.58	34.0/6.3
	39	Leaf	Eyou Changjia	H-U1	gi|15239735	thiazole biosynthetic enzyme	Arabidopsis thaliana	12	0.3782	472	100	36.8/5.82	37.8/5.8
	40	Leaf	Eyou Changjia	H-U4	gi|3114705	superoxide dismutse	Raphanus salivus	5	0.4481	216	100	23.8/5.96	29.5/6.5
	41	Leaf	Eyou Changjia	H-U7	gi|75309777	S-adenosylmethionine synthase 2	B. juncea	20	54.71	668	100	43.3/5.37	35.2/7.0
	42	Leaf	Eyou Changjia	H-U9	gi|2462929	glutathione trransferase	Arabidopsis thaliana	9	0.4279	252	100	24.1/7.03	31.3/7.2
	43	Leaf	Eyou Changjia	H-D5	gi|15234905	magnesium-protoporphyrin IX methyltransferase	Arabidopsis thaliana	14	0.3654	246	100	33.9/7.68	51.2/6.2
	Carbohydrate and energy metabolism
	44	Root	B104-2	A-U2	gi|21537260	putative 2,3-bisphosphoglycerate -independent phosphoglycerate mutase	Arabidopsis thaliana	13	0.3036	362	100	60.8/5.51	55.3/6.0
	45	Root	B104-2	A-U5	gi|21537260	putative 2,3-bisphosphoglycerate -independent phosphoglycerate mutase	Arabidopsis thaliana	15	0.3018	152	100	60.8/5.51	56.7/6.1
	46	Root	B104-2	A-D9	gi|110739133	pyruvate kinase	Arabidopsis thaliana	5	0.1686	129	100	55.6/6.24	53.0/7.4
	47	Root	Eyou Changjia	B-U7	gi|15223226	phosphoglucomutase	Arabidopsis thaliana	13	0.2427	374	100	63.7/5.56	65.1/6.6
	48	Root	Eyou Changjia	B-U10	gi|584928	Endochitinase CH25	B. napus	10	0.5311	547	100	35.8/6.29	29.9/7.1
	49	Root	Eyou Changjia	B-U11	gi|584928	Endochitinase CH25	B. napus	10	0.4379	677	100	35.8/6.29	30.8/7.5
	50	Root	Eyou Changjia	B-D4	gi|15240423	pyruvate decarboxylase-2	Arabidopsis thaliana	13	0.3196	736	100	66.8/5.63	60.1/6.2
	51	Root	Eyou Changjia	B-D6	gi|21592879	lactate dehydrogenase (LDH 1)	Arabidopsis thaliana	7	0.1558	426	100	38.0/6.07	35.3/6.4
	52	Leaf	B104-2	C-U4	gi|15239146	NADP-dependent malic enzyme 2	Arabidopsis thaliana	14	0.2908	208	100	64.8/6.01	61.8/5.8
	53	Leaf	B104-2	C-U5	gi|17855	rubisco ssu precursor	B. napus	12	0.6851	653	100	20.5/7.63	19.4/6.1
	54	Leaf	B104-2	C-U11	gi|21537188	endoxyloglucan tranferase-like protein	Arabidopsis thaliana	4	0.1507	160	100	34.1/6.65	38.7/7.4
	55	Leaf	B104-2	C-U12	gi|77798362	ribulose-1,5-bisphophate carboxylase/oxygenase large subunit	Passiflora Villosa	14	0.3661	393	100	50.1/6.09	52.2/7.2
	56	Leaf	B104-2	C-D1	gi|297813975	Rieske fes protein	Arabidopsis lyrata subsp. lyrata	8	0.5197	239	100	24.7/8.80	23.5/5.9
	57	Leaf	B104-2	C-D2	gi|119720808	ribulose bisphosphate carboxylase	B. rapa	10	0.5988	239	100	18.7/8.23	26.8/6.8
	58	Leaf	B104-2	C-D4	gi|120659	Glyceraldehyde-3-phosphate dehydrogenase A,chloroplastic	Sinapis alba	8	0.3691	303	100	25.3/6.11	45.2/6.9
	59	Leaf	Eyou Changjia	D-U1	gi|297813975	Rieske fes protein	Arabidopsis lyrata subsp. lyrata	8	0.5197	239	100	24.7/8.80	23.1/5.9
	60	Leaf	Eyou Changjia	D-U3	gi|15240009	aldose 1-epimerase family protein	Arabidopsis thaliana	5	0.1824	118	100	34.0/5.64	39.8/5.8
	61	Leaf	Eyou Changjia	D-U7	gi|18391066	2,3-bisphosphoglycerate-independent phophoglyceratemutase 1	Arabidopsis thaliana	11	0.2262	352	100	60.8/5.32	62.8/6.0
	62	Leaf	Eyou Changjia	D-U8	gi|396261	23 kDa polypeptide of water-oxidizing coomplex of photosystem II	Nicotiana tabacum	2	0.1268	75	99.468	22.0/5.28	27.9/6.2
	63	Leaf	Eyou Changjia	D-U14	gi|15226185	fructose-bisphophate aldolse 3	Arabidopsis thaliana	5	0.1739	272	100	42.5/8.19	43.0/7.1
	64	Leaf	Eyou Changjia	D-D1	gi|79013990	chloroplast ribulose-1,5-bisphosphate carboxylase/oxygenase small subunit precursor	B. napus	10	0.5801	581	100	20.5/8.23	18.3/6.0
	65	Root	B104-2	E-U6	gi|23306440	Fructose-1,6-bisphosphotase	Arabidopsis thaliana	6	0.1877	80	99.3	37.3/5.3	35.8/5.6
	66	Root	Eyou Changjia	F-U8	gi|2497857	Malate dehydrogenase, mitochondrial	B. napus	10	0.4428	95	99.972	35.9/8.81	31.7/7.1
	67	Root	Eyou Changjia	F-U10	gi|584928	Endochitinase CH25	B. napus	10	0.5311	547	100	35.8/6.29	29.3/7.1
	68	Root	Eyou Changjia	F-U11	gi|1732572	beta-glucosidase	B. nigra	10	0.3593	544	100	51.0/6.27	65.1/7.2
	69	Root	Eyou Changjia	F-U12	gi|1732572	beta-glucosidase	B. nigra	11	0.3295	331	100	51.0/6.27	63.6/7.3
	70	Root	Eyou Changjia	F-D1	gi|3334244	Lactoylglutathione lyase	B. juncea	10	0.6054	295	100	20.8/5.56	23.9/5.1
	71	Root	Eyou Changjia	F-D2	gi|15221107	enolase 1	Arabidopsis thaliana	13	0.3459	443	100	51.8/5.79	48.5/5.7
	72	Root	Eyou Changjia	F-D5	gi|21592879	lactate dehydrogenase (LDH 1)	Arabidopsis thaliana	7	0.1558	426	100	38.0/6.07	34.9/6.3
	73	Root	Eyou Changjia	F-D9	gi|15219721	malate dehydrogenase	Arabidopsis thaliana	9	0.3946	258	100	35.9/6.11	35.2/6.4
	74	Leaf	B104-2	G-U7	gi|79013990	chloroplast ribulose-1,5-bisphosphate carboxylase/oxygenase small subunit precursor	B. napus	10	0.5801	581	100	20.5/8.23	18.7/6.0
	75	Leaf	B104-2	G-D1	gi|297787439	chloroplast beta-carbonic anhydrase	B. napus	17	0.4683	553	100	36.1/5.47	32.6/5.7
	76	Leaf	B104-2	G-D6	gi|15226185	fructose-bisphophate aldolse, class I	Arabidopsis thaliana	5	0.1739	272	100	42.5/8.19	42.3/7.1
	77	Leaf	B104-2	G-D7	gi|297820020	hypothetical protein ARALYDRAFT_906673	Arabidopsis lyrata subsp. lyrata	14	0.433	621	100	38.8/6.15	44.6/7.1
	78	Leaf	Eyou Changjia	H-U5	gi|336390	glyceraldehyde 3-phophate dehydrogenase B subunit	Arabidopsis thaliana	19	0.4701	699	100	42.8/5.6	43.5/6.5
	79	Leaf	Eyou Changjia	H-U6	gi|297787439	chloroplast beta-carbonic anhydrase	B. napus	17	0.4683	553	100	36.1/5.47	32.5/6.8
	80	Leaf	Eyou Changjia	H-D1	gi|414550	cytosolic triose phosphate isomerase	Arabidopsis thaliana	6	0.3583	270	100	27.4/5.24	32.0/6.0
	Signaling and regulation
	81	Root	B104-2	A-D10	gi|21593440	guanine nucleotide-bingding protein,putative	Arabidopsis thaliana	5	0.2055	104	99.996	36.3/7.07	35.0/7.6
	82	Root	Eyou Changjia	B-D3	gi|30697295	actin depolymerizing factor 3	Arabidopsis thaliana	5	0.4748	251	100	16.0/5.93	17.6/5.9
	83	Root	Eyou Changjia	B-D11	gi|15228692	prolyl-tRNA syntaetase	Arabidopsis thaliana	2	0.0679	136	100	61.3/6.09	55.9/7.1
	84	Leaf	B104-2	C-U1	gi|1429207	annexin	Arabidopsis thaliana	14	0.4459	517	100	35.9/5.19	41.7/5.8
	85	Leaf	B104-2	C-U9	gi|225461209	predicted,flavoprotein wrbA isoform 1	Vitis Vinifera	4	0.2118	94	99.964	21.7/5.83	31.4/7.0
	86	Leaf	Eyou Changjia	D-U4	gi|1429207	annexin	Arabidopsis thaliana	14	0.4459	517	100	35.9/5.19	43.7/5.8
	87	Leaf	Eyou Changjia	D-D5	gi|115439261	Os01g0686800	Oryza sativa Japonica Group	5	0.2216	263	100	36.7/5.97	41.4/7.7
	88	Root	B104-2	E-D1	gi|30697295	actin depolymerizing factor 3	Arabidopsis thaliana	5	0.4748	251	100	16.0/5.93	17.8/5.9
	89	Root	Eyou Changjia	F-U3	gi|29290712	vacuolar ATPase subunit E	Phaseolus acutifolius	9	0.3973	106	100	26.0/6.46	31.7/5.6
	90	Root	Eyou Changjia	F-U5	gi|1883006	jasmonate inducible protein	B. napus	24	0.5059	1050	100	69.9/5.54	69.5/6.1
	91	Root	Eyou Changjia	F-D3	gi|30697298	actin depolymerizing factor 3	Arabidopsis thaliana	5	0.5323	255	100	14.2/5.04	17.6/6.0
	92	Root	Eyou Changjia	F-D6	gi|46487451	maturase	Uromyrtus australis	3	0.114	69	97.74	58.9/9.53	59.8/6.2
	93	Root	Eyou Changjia	F-D8	gi|30698715	beta carbomic anhydrase 4	Arabidopsis thaliana	11	0.4961	521	100	28.7/6.66	27.7/6.5
	94	Leaf	B104-2	G-U1	gi|1346181	Glycin-rich RNA-binding protein GRP2A	Sinapis alba	10	0.7278	285	100	16.4/5.54	22.3/5.7
	95	Leaf	B104-2	G-U8	gi|17939849	mitochondrial F1 ATP synthase beta subunit	Arabidopsis thaliana	28	0.6537	1280	100	63.6/6.52	56.3/6.0
	96	Leaf	Eyou Changjia	H-U2	gi|262400757	ATP synthase CF1 beta subunits	B. napus	23	0.6827	1340	100	53.8/5.14	54.3/5.7
	97	Leaf	Eyou Changjia	H-U3	gi|262400756	ATP synthase CF1 alpha subunits	B. napus	22	0.4004	765	100	55.3/5.14	57.8/5.7
	98	Leaf	Eyou Changjia	H-D3	gi|1169944	Germin-like protein ptotein 1	Sinapis alba	3	0.2512	361	100	22.2/6.27	27.0/6.1
	99	Leaf	Eyou Changjia	H-D9	gi|115439261	Os01g0686800	Oryza sativa Japonica Group	5	0.2216	263	100	36.7/5.97	42.1/7.6
	Amino acid and fatty accid metabolism
	100	Root	B104-2	A-U4	gi|11131561	Cysteine synthase	B. juncea	9	0.3913	455	100	34.0/5.67	32.8/6.2
	101	Root	B104-2	A-D7	gi|297807845	hypothetical protein ARALYDRAFT-488683	Arabidopsis lyrata subsp. lyrata	10	0.3114	142	100	44.8/6.52	42.9/6.8
	102	Root	Eyou Changjia	B-U4	gi|461461	NADH-dependent enoyl-ACP redutase	B. napus	6	0.2182	81	99.866	40.6/8.78	33.6/5.7
	103	Root	Eyou Changjia	B-U12	gi|15233111	cysteine synthase C1	Arabidopsis thaliana	5	0.1658	146	100	40.1/8.71	34.1/7.5
	104	Root	Eyou Changjia	B-D7	gi|30698194	putative 3-dehydroquinate synthase	Arabidopsis thaliana	7	0.2485	383	100	37.3/6.61	38.4/6.6
	105	Root	Eyou Changjia	B-D8	gi|23397091	putative ferredoxin-nitrite reductase	Arabidopsis thaliana	19	0.3191	284	100	66.0/5.95	61.2/6.6
	106	Root	Eyou Changjia	B-D10	gi|15222505	GMP-synthase-C and glutamine amidotransferase domain-containing protein	Arabidopsis thaliana	17	0.3277	655	100	59.7/6.08	56.4/6.9
	107	Root	B104-2	E-D4	gi|23397093	putative ferredoxin-nitrite reductase	Arabidopsis thaliana	22	0.3601	323	100	65.9/5.85	63.3/6.7
	108	Root	Eyou Changjia	F-U4	gi|599656	glutamate-ammonia ligase	B. napus	10	0.4719	452	100	39.4/5.28	37.9/5.7
	109	Root	Eyou Changjia	F-D10	gi|23397091	putative ferredoxin-nitrite reductase	Arabidopsis thaliana	19	0.3191	284	100	66.0/5.95	61.1/6.6
	110	Leaf	Eyou Changjia	H-U8	gi|15237422	3-oxoacyl-[acyl-carrier-protein] synthase I	Arabidopsis thaliana	15	0.4017	489	100	50.9/8.29	53.2/7.0
	111	Leaf	Eyou Changjia	H-D2	gi|157830977	Chain A, Brassica Napus Enoyl Acp ReductaseNAD BINARY COMPLEX AT PH 8.0 And Room Temperature	Arabidopsis thaliana	16	0.5609	666	100	33.0/5.24	41.2/5.9
	112	Leaf	Eyou Changjia	H-D8	gi|12321114	chorismate synthse, putative	Arabidopsis thaliana	11	0.3632	489	100	47.6/8.08	48.7/7.2
	Protein process
	113	Root	B104-2	A-D1	gi|41352683	putative proteasome 20S beta 1 subunit	B. napus	2	0.2057	216	100	19.0/7.71	24.3/5.8
	114	Root	B104-2	A-D3	gi|40805177	eukaryotic translation initiation factor-5A	B. napus	6	0.4277	623	100	17.3/5.71	18.4/6.0
	115	Root	Eyou Changjia	B-U6	gi|21593071	reversibly glycosylated polypeptide-3	Arabidopsis thaliana	10	0.3194	100	99.991	41.4/6.11	37.3/6.4
	116	Root	Eyou Changjia	B-U8	gi|18391311	ATP-dependent Clp protease proteolytic subunit 6	Arabidopsis thaliana	8	0.417	240	100	29.5/9.38	21.4/7.0
	117	Root	Eyou Changjia	B-D2	gi|40805177	eukaryotic translation initiation factor-5A	B. napus	6	0.4277	623	100	17.3/5.71	18.4/6.0
	118	Root	Eyou Changjia	B-D9	gi|6056373	elongation factor EF-2	Arabidopsis thaliana	20	0.3085	640	100	95.1/5.89	94.8/6.8
	119	Root	Eyou Changjia	B-D12	gi|21595439	chaperonin subunit,putative	Arabidopsis thaliana	18	0.4813	631	100	58.2/7.57	54.5/7.8
	120	Leaf	B104-2	C-U7	gi|18396122	Cyclophilin-like peptidyl-prolyl cis-trans isomerase family protein	Arabidopsis thaliana	10	0.3318	58	100	25.7/8.37	23.6/6.5
	121	Leaf	B104-2	C-D6	gi|15225954	translation initiation factor 3 subunit I	Arabidopsis thaliana	8	0.2957	302	100	36.7/6.50	42.4/7.2
	122	Leaf	Eyou Changjia	D-U6	gi|134104	RuBisCO large subunit-binding protein subunit beta, chloroplastic	B. napus	21	0.4439	1080	100	62.8/6.56	60.2/5.9
	123	Leaf	Eyou Changjia	D-D2	gi|40805177	eukaryotic translation initiation factor-5A	B. napus	6	0.4277	413	100	17.3/5.71	22.9/6.2
	124	Leaf	Eyou Changjia	D-D4	gi|30696056	elongation factor EF-2	Arabidopsis thaliana	21	0.3428	631	100	94.7/5.89	94.8/6.9
	125	Root	B104-2	E-U10	gi|21593071	reversibly glycosylated polypeptide-3	Arabidopsis thaliana	10	0.3194	100	99.991	41.4/6.11	41.3/6.3
	126	Root	B104-2	E-D3	gi|40805177	eukaryotic translation initiation factor-5A	B. napus	6	0.4277	623	100	17.3/5.71	18.4/6.0
	127	Root	Eyou Changjia	F-U9	gi|34015194	hypothetical protein OSJNBa0003M24.2	Oryza sativa Japonica Group	10	0.2011	72	99.45	118.0/8.89	63.2/7.0
	128	Leaf	B104-2	G-D3	gi|40805177	eukaryotic translation initiation factor-5A	B. napus	6	0.4277	413	100	17.3/5.71	23.6/6.1
	129	Leaf	B104-2	G-D5	gi|30696056	elongation factor EF-2	Arabidopsis thaliana	21	0.3428	631	100	94.7/5.89	94.8/6.9
	130	Leaf	Eyou Changjia	H-D4	gi|40805177	eukaryotic translation initiation factor-5A	B. napus	6	0.4277	413	100	17.3/5.71	22.7/6.2
	131	Leaf	Eyou Changjia	H-D7	gi|30696056	elongation factor EF-2	Arabidopsis thaliana	21	0.3428	631	100	94.7/5.89	94.8/6.9
	Biogenesis and cellular component
	132	Root	Eyou Changjia	B-U3	gi|15230191	actin 2	Arabidopsis thaliana	9	0.3873	295	100	42.1/5.37	30.7/5.7
	133	Leaf	B104-2	C-U3	gi|58177602	Chain A, X-Ray Structure of Annexin from Arabidopsis Thaliana gene Atlg35720	Arabidopsis thaliana	12	0.3975	376	100	36.3/5.21	41.6/5.9
	134	Leaf	Eyou Changjia	D-U5	gi|58177602	Chain A, X-Ray Structure of Annexin from Arabidopsis Thaliana gene Atlg35720	Arabidopsis thaliana	12	0.3975	376	100	36.3/5.21	43.9/5.9
	135	Leaf	Eyou Changjia	D-U10	gi|61679812	Chain A, Crystal Structurre of Thi 1 protein	Arabidopsis thaliana	9	0.4648	637	100	30.1/5.88	36.2/6.2
	136	Leaf	Eyou Changjia	D-U15	gi|6573642	Chain A, Crystal Structure Of Sqd1 Protein Complex With Nad And Udp-Glucose	Arabidopsis thaliana	21	0.6523	834	100	44.7/6.44	51.8/7.4
	137	Root	B104-2	E-U7	gi|316953632	actin	Morus alba	14	0.5623	241	100	41.8/5.46	55.5/5.7
	138	Root	B104-2	E-U8	gi|15222075	actin 8	Arabidopsis thaliana	7	0.3342	176	100	42.1/5.37	28.6/5.9
	139	Leaf	B104-2	G-U2	gi|149242542	Chain 3, The structure of a plant photosystem I supercomplex at 3.4 Angstrom resolution	Arabidopsis thaliana	3	0.2182	274	100	17.9/6.95	30.7/5.7
	140	Leaf	B104-2	G-U5	gi|56181504	putativ actin 1	Chorispora bungeana	18	0.1846	882	100	40.3/5.56	49.1/5.8
	Function unknown or not identified
	141	Root	B104-2	A-D4	ND								29.5/6.0
	142	Root	B104-2	A-D6	ND								23.6/6.9
	143	Root	B104-2	A-D8	ND								49.9/6.9
	144	Root	Eyou Changjia	B-U9	gi|7658343	unknown protein; 13384-11892	Arabidopsis thaliana	12	0.5427	663	100	21.3/8.99	20.1/7.0
	145	Root	Eyou Changjia	B-D1	ND								38.3/5.6
	146	Leaf	B104-2	C-D3	gi|312282567	unnamed protein product	Thellungiella halophila	7	0.2225	229	100	42.9/7.59	47.3/6.8
	147	Leaf	B104-2	C-U13	ND
	148	Leaf	B104-2	C-U14	ND
	149	Leaf	Eyou Changjia	D-D3	gi|10177849	unnamed protein product	Arabidopsis thaliana	5	0.1233	73	95.384	41.9/6.56	37.9/6.5
	150	Root	B104-2	E-D2	gi|30698759	MLP-like protein 34	Arabidopsis thaliana	5	0.2373	209	100	26.4/5.40	19.6/5.9
	151	Root	B104-2	E-U4	ND								26.0/5.7
	152	Root	B104-2	E-U5	ND								35.8/5.6
	153	Root	B104-2	E-U9	ND								15.4/6.3
	154	Root	Eyou Changjia	F-U7	gi|42407520	unknown protein	Oryza sativa Japonica Group	9	0.5393	76	99.547	21.5/6.75	19.3/6.8
	155	Root	Eyou Changjia	F-D11	ND								27.6/7.0
	156	Leaf	B104-2	G-U4	ND								43.1/5.6
	157	Leaf	B104-2	G-U6	ND								67.4/5.9
	158	Leaf	B104-2	G-U9	ND								66.2/6.0
	159	Leaf	Eyou Changjia	H-D6	gi|10177849	unnamed protein product	Arabidopsis thaliana	5	0.1233	73	95.384	41.9/6.56	38.0/6.6
	a. The red A to H represent the different analysis set: A (root proteome of 'B104-2' under long-term low P stress), B (root proteome of 'Eyou Changjia' under long-term low P stress), C (leaf proteome of 'B104-2' under long-term low P stress), D (leaf proteome of 'Eyou Changjia' under long-term low P stress), E (root proteome of 'B104-2' under short-term P-free starvation), F (root proteome of 'Ey…
