# Supplementary material for: Data in support of proteomic and comparative genomic analysis reveal adaptability of Brassica napus to phosphorus-deficient stress
Source: Data Brief. 2015 Feb 12;3:67–70. doi: 10.1016/j.dib.2015.02.001 (PMC4510054; doi:10.1016/j.dib.2015.02.001)
Supplement: Supplementary file 2 — Supplementary data [file mmc2.xlsx]

## Sheet: Sheet1
	Table S2. List of the protein yield and detail informatin of spots detection
	Long-term low phosphorus stress
	Time point	Protein yield (mg/g FW)					Number of spots					Qualitative differences					Quantitative differences
		A	B	C	D		A	B	C	D		A	B	C	D		A	B	C	D
	LP 18	5.01 ± 0.05	4.29 ± 0.44	8.80 ± 0.91	8.67 ± 0.88		351 ± 1	331 ± 6	228 ± 1	180 ± 11		17	6	2	15		47	40	36	28
	HP 18	4.60 ± 0.49	4.63 ± 0.52	8.65 ± 0.82	8.77 ± 0.84		330 ± 10	329 ± 1	223 ± 1	198 ± 2
	LP 18+R2	4.65 ± 0.44	4.79 ± 0.48	8.22 ± 0.80	8.23 ± 0.80		296 ± 8	327 ± 2	186 ± 3	215 ± 0		20	7	3	5		51	35	4	28
	HP 20	4.58 ± 0.51	5.26 ± 0.56	8.63 ± 0.89	8.03 ± 0.77		338 ± 2	330 ± 2	193 ± 5	219 ± 1
	LP 18+R5	4.67 ± 0.47	4.58 ± 0.50	8.39 ± 0.83	8.50 ± 0.82		390 ± 2	275 ± 3	214 ± 4	213 ± 0		24	5	4	8		56	30	11	24
	HP 23	4.85 ± 0.55	4.35 ± 0.44	8.41 ± 0.78	8.52 ± 0.88		402 ± 0	295 ± 1	214 ± 4	193 ± 0
	Short-term phosphorus-free starvation
	Time point	Protein yield (mg/g FW)					Number of spots					Qualitative differences					Quantitative differences
		E	F	G	H		E	F	G	H		E	F	G	H		E	F	G	H
	- P 1	4.51 ± 0.44	4.95 ± 0.56	8.53 ± 0.88	8.72 ± 0.82		385 ± 3	345 ± 6	257 ± 3	159 ± 1		5	2	5	1		10	9	15	12
	+ P 1	4.62 ± 0.42	4.94 ± 0.45	8.04 ± 0.79	8.23 ± 0.85		377 ± 1	350 ± 1	251 ± 6	158 ± 1
	- P 3	4.76 ± 0.39	4.66 ± 0.41	8.17 ± 0.83	8.52 ± 0.89		351 ± 2	329 ± 4	238 ± 7	151 ± 0		14	8	16	5		30	66	26	18
	+ P 3	4.60 ± 0.49	4.63 ± 0.43	8.65 ± 0.80	8.77 ± 0.88		343 ± 10	326 ± 6	254 ± 0	150 ± 2
	- P 5	4.70 ± 0.41	4.51 ± 0.39	8.26 ± 0.85	8.96 ± 0.83		350 ± 1	325 ± 2	200 ± 0	153 ± 2		24	28	23	8		84	63	51	23
	+ P 5	4.58 ± 0.40	5.26 ± 0.49	8.63 ± 0.86	8.03 ± 0.77		325 ± 1	335 ± 2	209 ± 5	160 ± 0
	Note: A-H represent the different analysis set: A (root proteome of 'B104-2' under long-term low P stress), B (root proteome of 'Eyou Changjia' under long-term low P stress), C (leaf proteome of 'B104-2' under long-term low P stress), D (leaf proteome of 'Eyou Changjia' under long-term low P stress), E (root proteome of 'B104-2' under short-term P-free starvation), F (root proteome of 'Eyou Chang…
